# Supplementary material for: Kinetics of Serum Myoglobin and Creatine Kinase Related to Exercise-Induced Muscle Damage and ACTN3 Polymorphism in Military Paratroopers Under Intense Exercise
Source: J Funct Morphol Kinesiol. 2025 Oct 2;10(4):381. doi: 10.3390/jfmk10040381 (PMC12551076; doi:10.3390/jfmk10040381)
Supplement: Supplementary file 1 [file jfmk-10-00381-s001.zip]

Archive with 1 entries (1 files):
- jfmk-3811000-supplementary.xlsx
