# Supplementary material for: Kinetics of Serum Myoglobin and Creatine Kinase Related to Exercise-Induced Muscle Damage and ACTN3 Polymorphism in Military Paratroopers Under Intense Exercise
Source: J Funct Morphol Kinesiol. 2025 Oct 2;10(4):381. doi: 10.3390/jfmk10040381 (PMC12551076; doi:10.3390/jfmk10040381)
Supplement: Supplementary file 1 [file jfmk-10-00381-s001.zip › jfmk-3811000-supplementary.xlsx]

## Sheet: Data 1
PARTICIPANTS	ACTN3	R ALLELE	AGE	BORG_RUN	BORG_HELMET	COOPER PREVIOUS TEST	CK (C1)	CK (C2)	MYO (C1)	MYO (C2)	LDH (C1)	LDH (C2)	CKMB (C1)	CKMB (C2)	CK (C3)	MYO (C3)	LDH (C3)	CKMB (C3)	CK (C4)	CK (C5)	MYO (C4)	MYO (C5)	LDH (C4)	LDH (C5)	CKMB (C4)	CKMB (C5)	CK (C6)	MYO (C6)	LDH (C6)	CKMB (C6)
1	3	3	25	12	18	3100	199	258	29.8	79	133	213	2.2	2.6	243	34.7	157	3	615	982	52.4	518	154	229	6.7	9.4	2468	154	162	4.7
2	2	1	26	11	16	3250	121	189	35.3	57.2	154	233	1.9	2.6	199	39.1	149	3	378	577	39.8	290.8	162	243	4.7	6.5	134	45.5		1.9
3	2	1	24	11	14	3100	126	172	29.5	62.1	117	197	1.4	1.8	154	28.9	123	1.6	274	512	48.3	642.3	130	199	1.9	3.6	128	29.8	126	1.2
4	2	1	24	12	16.5	3200	152	326	47.8	129.6	166	217	1.2	1.5	244	46.5	183	1.7	371	634	45.6	339.2	155	246	1.8	3.2	172	46.5	139	1.2
5	1	1	22	8	9	3250	294	374	39.9	77.8	173	266	1.6	2	425	48.7	207	2.3	782	1133	45.4	550.5	198	346	3.2	4.5	333	52	200	1.3
6	2	1	25	12	17	3273	591	705	57.6	103.4	184	225	1.6	2.2	604	61.2	195	2.4	1110	1721	63.2	642.8	195	315	4.3	7	312	76.5	141	1.8
7	1	1	21	13	15	3100	317	444	44.2	144.1	193	234	1.4	1.8	769	125.1	180	2.9	1032	1629	59.3	934	211	359	3.1	4.8	1772	24.1	217	1.4
8	1	1	21	8	15	3200	115	155	19.4	32.3	181	225	0.9	1.1	168	19.5	183	1.3	422	630	28	181.2	153	246	2.8	4	185	26.9	111	0.8
9	3	3		12	15	3130	175	257	19	49.1	219	283	0.8	1.4	233	22.5	218	1.1	422	657	33.8	152.2	219	339	2.1	3	432	109.7	243	1.5
10	1	1	21	11	17	3273	235	308	29.9	69.3	200	210	2.4	2.9	261	37.8	190	2.9	517	1122	40.3	665.9	175	314	4.1	10.1	298	74.8	127	2.9
11	3	3	22	11	15		235	299	28.6	69.5	141	180	2.2	2.9	343	33.3	145	3.6	439	598	40.9	201	156	195	4.3	5.7	208	27.4	122	2.2
12	2	1	22	10	18	3374	228	298	63.5	104	146	197	1.7	1.9	232	53.5	150	1.7	319	867	52.3	489.1	131	197	2.3	3.9	322	56.6	114	1
13	1	1	24	11	19	3200	254	324	38.6	99.1	213	256	4.3	5.8	338	49.3	210	7.2	456	711	41	410.2	205	292	6.7	10.1	250	36.9	154	5
14	1	1	24	13	16.5	3400	217	225	106.5	53.7	168	202	1.5	1.3	224	27.7	159	1.4	479	703	33	424.7	186	211	2.5	3.3	220	33.6	139	1.1
15	2	1	23	11	13	3200	350	494	76.6	232.8	202	259	3	6	435	38.1	239	3.4	626	1040	44.9	571.3	243	308	3.9	9.4	315	43.8	230	2.7
16	1	1	25	13	20	3000	195	261	27.5	89.7	127	202	1.6	2.1	281	37	130	2	470	687	38.2	530.4	150	234	2.6	3.4	911	162.8	137	2.8
17	1	1	22	8	17	3200	561	673	73.8	110.7	148	186	1.6	2.4	474	54.6	158	2.4	424	685	40.5	312.8	157	221	2.9	3.9	142	47	132	1.3
18	1	1	22	11	18		176	239	32.1	63.3	171	215	1.4	1.7	220	33.6	171	1.7	360	573	35.7	284.5	164	240	1.7	3.1	188	146.8	171	2.4
19	2	1	25	7	15	3200	171	230	30.5	56.7	149	177	1.5	2	249	28	162	2.2	465	634	32.4	180.3	163	225	3.5	4.4	142	37.5	122	1.3
20	3	3	24	10	15	3200	140	185	28.1	53.8	194	245	2.5	3.3	280	45.2	230	4.5	412	553	40.5	228.3	220	249	5.2	6.7	153	37.3	197	2.7
21	2	1	22	9	15		175	246	40.1	91.6	167	192	2.1	2.8	283	47.2	187	3.3	359	645	69.3	457.8	174	229	3.1	5.8	140	55.2	61	1.6
22	2	1	23	11		3450	316	378	39.6	72.2	165	189	1.7	2	413	38.7	159	2.5	488	708	42.4	206.8	166	216	2.1	3.7	481	56.7	147	1.2
23	2	1	24	12	18	3300	329	410	26.8	62	147	200	1.2	1.4	364	40.5	191	1.4	442	796	37.7	306.9	176	258	2	4.5	243	26.5	156	0.9
24	2	1	22	13	16	3000	106	196	38.2	74.5	146	171	0.9	1.5	131	40	145	1.3	194	565	32.3	998.6	118	222	1.3	3.4	96	37	123	0.6
25	2	1	22	14	15	3350	503	718	56.7	151.8	176	228	4.1	5.7	952	111.3	185	5	1267	2074	62.9	925.9	173	301	4.9	10.2	312	54.4	83	2.7
26	1	1	25	12	15	3200	264	414	45.4	254.8	130	226	3.1	4.8	748	65.8	182	8.8	1167	2219	114.9	1197.4	183	319	9.3	14.4	175	49.9	112	2.1
27	3	3	22		17	3000	170	221	70.4	66.1	134	192	2.7	2.9	162	47	147	2.7	231	488	42.3	265.4	140	203	2.9	5.9	117	41.4	39	2.3
28	2	1	26	9	15	3550	217	284	49.7	79.4	152	199	1.8	2.2	197	35.4	146	1.6	364	554	53.2	343.7	165	225	2.4	4.2	678	88	49	7.4
29	2	1	23	12	18	3100	287	425	35.2	79.7	143	200	2.6	3.5	356	38	147	3.1	464	832	35.2	272	139	218	3	6	185	36.5	41	2
30	1	1	23	7	18	3200	322	453	67.9	109.4	168	259	2.2	3	476	38.4	183	4.8	628	986	43.2	464.3	177	290	4.1		272	60.6	126	5.4
31	1	1	24	12	18	3085	214	325	39.1	126.6	174	228	2.6	3.6	361	41.2	174	3.8	524	1047	51.2	733.1	184	275	4.4	8	219	59.5	150	2.3
32	2	1	24	12	18	3300	198	248	31.1	54	143	184	1.7	2	277	46.4	154	2.3	531	837	50.7	610	146	236	4	5.1	229	52.5	82	2.1
